# Supplementary material for: A comprehensive genetic landscape of inherited retinal diseases in a large Pakistani cohort
Source: NPJ Genom Med. 2025 Apr 4;10:31. doi: 10.1038/s41525-025-00488-2 (PMC11968986; doi:10.1038/s41525-025-00488-2)
Supplement: Supplementary file 2 — Supplementary Data 1 [file 41525_2025_488_MOESM2_ESM.xlsx]

## Sheet: Sheet1
Supplementary Data 1: Genotypes of index patients from the 'solved', 'likely solved', and 'uncertain' classes
Lab ID	Gender	Status	Method	Gene	Zygosity	Type of variant	Genomic position (GRCH37/hg19)	Genomic position (GRCH38/hg38)	cDNA position	Protein position	Frequency (gnomAD v2.1 WES all)	Frquency (gnomAD v4.1 WES all)	Frquency (gnomAD v4.1 WES South Asia)	ClinVar Classification	ClinVar ID	ACMG	ACMG Classification guidlines 2015	PMID	Segregation [number of family members for segregation; affected (aff) and unaffected (unaff)]
MAPK0758	Male	Solved	WES	ABCA4	Hom	Frameshift deletion	NC_000001.10:g.94497500del	NC_000001.11:g.94031944del	NM_000350.3:c.3965del	NP_000341.2:p.(Pro1322GlnfsTer67)	.	.	.	NA		P	PVS1_very strong, PM2_mod, PM3_mod and PP1_mod		Yes (1 aff and 5 unaff)
MAPK0904	Female	Solved	WES	ABCA4	Hom	Frameshift deletion	NC_000001.10:g.94486890_94486893del	NC_000001.11:g.94021334_94021337del	NM_000350.3:c.4924_4927del	NP_000341.2:p.(Ser1642CysfsTer19)	8.123e-06	1.239e-06	2.196e-05	P (LOVD)		LP	PSV1_very strong and PM2_mod	32893963	Not performed (known variant)
PK032-03	Male	Solved	WES	ABCA4	Hom	Nonsense	NC_000001.10:g.94544895G>A	NC_000001.11:g.94079339G>A	NM_000350.3:c.1222C>T	NP_000341.2:p.(Arg408Ter)	1.625e-05	1.673e-05	0.0001644	P	99035	P	PVS1_very strong, PM2_mod and PM3_very strong	10958761‚ 24938718‚ 25312043‚ 26780318‚ 16103129	Not performed (known variant)
MAPK2268	Male	Solved	WES	ABCA4	Hom	Nonsense	NC_000001.10:g.94578566C>T	NC_000001.11:g.94113010C>T	NM_000350.3:c.123G>A	NP_000341.2:p.(Trp41Ter)	4.062e-06	1.239e-06	1.098e-05	P	500506	P	PVS1_very strong, PS4_mod and PM2_mod	10958761‚ 24938718‚ 25312043‚ 26780318‚ 25444351	Not performed (known variant)
MAPK1570	Female	Solved	WES	ABCA4	Hom	Missense	NC_000001.10:g.94577082C>T	NC_000001.11:g.94111526C>T	NM_000350.3:c.214G>A	NP_000341.2:p.(Gly72Arg)	2.843e-05	9.293e-06	0.0001317	P/LP	99120	P	PM3_very strong, PS3_sup, PM1_mod, PM2_mod, PM5_mod and PP2_sup	22264887‚ 28355279‚ 30834176‚ 30945053‚ 29847635	Not performed (known variant)
MAPK1919	Female	Solved	WES	ABCA4	Hom	Missense	NC_000001.10:g.94577082C>T	NC_000001.11:g.94111526C>T	NM_000350.3:c.214G>A	NP_000341.2:p.(Gly72Arg)	2.843e-05	9.293e-06	0.0001317	P/LP	99120	P	PM3_very strong, PS3_sup, PM1_mod, PM2_mod, PM5_mod and PP2_sup	22264887‚ 28355279‚ 30834176‚ 30945053‚ 29847635	Not performed (known variant)
MAPK2217	Male	Solved	WES	ABCA4	Hom	Missense	NC_000001.10:g.94577082C>T	NC_000001.11:g.94111526C>T	NM_000350.3:c.214G>A	NP_000341.2:p.(Gly72Arg)	2.843e-05	9.293e-06	0.0001317	P/LP	99120	P	PM3_very strong, PS3_sup, PM1_mod, PM2_mod, PM5_mod and PP2_sup	22264887‚ 28355279‚ 30834176‚ 30945053‚ 29847635	Not performed (known variant)
MAPK2263	Female	Solved	WES	ABCA4	Hom	Missense	NC_000001.10:g.94577082C>T	NC_000001.11:g.94111526C>T	NM_000350.3:c.214G>A	NP_000341.2:p.(Gly72Arg)	2.843e-05	9.293e-06	0.0001317	P/LP	99120	P	PM3_very strong, PS3_sup, PM1_mod, PM2_mod, PM5_mod and PP2_sup	22264887‚ 28355279‚ 30834176‚ 30945053‚ 29847635	Not performed (known variant)
PK-B11	Male	Solved	WES	ABCA4	Hom	Missense	NC_000001.10:g.94577082C>T	NC_000001.11:g.94111526C>T	NM_000350.3:c.214G>A	NP_000341.2:p.(Gly72Arg)	2.843e-05	9.293e-06	0.0001317	P/LP	99120	P	PM3_very strong, PS3_sup, PM1_mod, PM2_mod, PM5_mod, PP1_strong and PP2_sup	22264887‚ 28355279‚ 30834176‚ 30945053‚ 29847635	Yes (7 aff and no unaff DNA avaliable)
PK-D02	Female	Solved	WES	ABCA4	Hom	Missense	NC_000001.10:g.94577082C>T	NC_000001.11:g.94111526C>T	NM_000350.3:c.214G>A	NP_000341.2:p.(Gly72Arg)	2.843e-05	9.293e-06	0.0001317	P/LP	99120	P	PM3_very strong, PS3_sup, PM1_mod, PM2_mod, PM5_mod and PP2_sup	22264887‚ 28355279‚ 30834176‚ 30945053‚ 29847635	Not performed (known variant)
PK-F02	Male	Solved	WES	ABCA4	Hom	Missense	NC_000001.10:g.94577082C>T	NC_000001.11:g.94111526C>T	NM_000350.3:c.214G>A	NP_000341.2:p.(Gly72Arg)	2.843e-05	9.293e-06	0.0001317	P/LP	99120	P	PM3_very strong, PS3_sup, PM1_mod, PM2_mod, PM5_mod, PP1_strong and PP2_sup	22264887‚ 28355279‚ 30834176‚ 30945053‚ 29847635	Yes (4 aff and 1 unaff)
PK-E05	Female	Likely solved	WES	ABCA4	Comp Het	Missense	NC_000001.10:g.94577082C>T	NC_000001.11:g.94111526C>T	NM_000350.3:c.214G>A	NP_000341.2:p.(Gly72Arg)	2.843e-05	9.293e-06	0.0001317	P/LP	99120	P	PS3_sup, PM1_mod, PM2_mod, PM3_very strong, PM5_mod, PP1_strong and PP2_sup	22264887‚ 28355279‚ 30834176‚ 30945053‚ 29847635	Yes (2 aff and 1 unaff)
PK-E05	Female	Likely solved	WES	ABCA4	Comp Het	Nonsense	NC_000001.10:g.94509001A>C	NC_000001.11:g.94043445A>C	NM_000350.3:c.3081T>G	NP_000341.2:p.(Tyr1027Ter)	.	.	.	P	438092	P	PVS1_very strong, PS4_mod and PM2_mod	28041643, 25312043	Yes (2 aff and 1 unaff)
MAPK0275	Male	Uncertain	WES	ABCA4	Hom	Missense	NC_000001.10:g.94476426T>C	NC_000001.11:g.94010870T>C	NM_000350.3:c.5644A>G	NP_000341.2:p.(Met1882Val)	.	6.195e-07	1.098e-05	LP (LOVD)		VUS	PM2_sup, PM3_mod, PP3_mod, BS2_sup and BS4_sup		The variant co-segregates in the proband's family loop. The other loop, possibly with a different condition, carries this variant in heterozygously
MAPK0285	Male	Solved	WES	ABCA4	Hom	Nonsense	NC_000001.10:g.94473278del	NC_000001.11:g.94007722del	NM_000350.3:c.5917del	NP_000341.2:p.(Val1973Ter)	3.259e-05	1.363e-05	0.0001647	P	99419	P	PVS1_very strong, PS4_mod and PM2_mod	10958761‚ 24938718‚ 25312043‚ 26780318‚ 28041643	Not performed (known variant)
MAPK0303	Female	Solved	WES	ABCA4	Hom	Splicing	NC_000001.10:g.94466391C>T	NC_000001.11:g.94000835C>T	NM_000350.3:c.6479+1G>A	NP_000341.2:p.?	.	1.239e-06	2.196e-05	P/LP (LOVD)		LP	PVS1_strong, PM2_mod and PP5_sup	25356976, 21911583, 28044389, 33261146, 33846575,	Not performed (known variant)
MAPK1883	Male	Solved	WES	ABCA4	Hom	Nonsense	NC_000001.10:g.94463488G>A	NC_000001.11:g.93997932G>A	NM_000350.3:c.6658C>T	NP_000341.2:p.(Gln2220Ter)	5.28e-05	2.292e-05	0.0003843	P	99476	P	PVS1_very strong, PS4_mod, and PM2_mod	28118664‚ 10958761‚ 23134348‚ 22968130‚ 25525159	Not performed (known variant)
PK303-01	Male	Solved	WES	ABCA4	Hom	Nonsense	NC_000001.10:g.94463488G>A	NC_000001.11:g.93997932G>A	NM_000350.3:c.6658C>T	NP_000341.2:p.(Gln2220Ter)	5.28e-05	2.292e-05	0.0003843	P	99476	P	PVS1_very strong, PS4_mod, and PM2_mod	28118664‚ 10958761‚ 23134348‚ 22968130‚ 25525159	Not performed (known variant)
MAPK0882	Female	Solved	WES	ADGRV1	Hom	Frameshift deletion	NC_000005.9:g.90041548del	NC_000005.10:g.90745731del	NM_032119.3:c.10910del	NP_115495.3:p.(Asn3637MetfsTer4)	.	2.481e-06	4.393e-05	NA		P	PVS1_very strong, PM2_sup, PM3_mod and PP1_strong		Yes (3 aff and 2 unaff)
MAPK1651	Male	Solved	WES	AGBL5	Hom	Missense	NC_000002.11:g.27277523C>T	NC_000002.12:g.27054655C>T	NM_021831.6:c.577C>T	NP_068603.4:p.(Arg193Trp)	3.98e-06	2.479e-06	1.601e-05	NA		LP	PM2, PP1_strong, and PP3_sup		Yes (2 aff and 3 unaff)
MAPK1674	Female	Solved	WES	AIPL1	Hom	Nonsense	NC_000017.10:g.6329101C>T	NC_000017.11:g.6425781C>T	NM_014336.5:c.834G>A	NP_055151.3:p.(Trp278Ter)	0.0003	0.0003542	0.0004415	P	5565	P	PVS1_strong, PS3_sup, PM2_mod and PM3_very strong	21474771‚ 25799540‚ 10873396‚ 10615133‚ 15249368‚	Not performed (known variant)
PK031-04	Male	Solved	WES	AIPL1	Hom	Nonsense	NC_000017.10:g.6329101C>T	NC_000017.11:g.6425781C>T	NM_014336.5:c.834G>A	NP_055151.3:p.(Trp278Ter)	0.0003	0.0003542	0.0004415	P	5565	P	PVS1_strong, PS3_sup, PM2_mod and PM3_very strong	28492532‚ 10615133‚ 10873396‚ 15249368‚ 21474771	Not performed (known variant)
MAPK1909	Male	Solved	WES	AIPL1	Hom	Nonsense	NC_000017.10:g.6329983_6329985dup	NC_000017.11:g.6426663_6426665dup	NM_014336.5:c.735_737dup	NP_055151.3:p.(Tyr246Ter)	.	.	.	NA		LP	PVS1_strong, PM2_mod, PM3_mod and PP1_strong		Yes (3 aff and 5 unaff)
PK051-02	Female	Solved	WES	AIPL1	Hom	Missense	NC_000017.10:g.6331638C>A	NC_000017.11:g.6428318C>A	NM_014336.5:c.465G>T	NP_055151.3:p.(Gln155His)	1.661e-05	1.244e-05	0.0002196	P/LP	635994	LP	PM2_sup and PP5_strong and PP3_sup	30718709	Not performed (known variant)
PK301-02	Female	Solved	WES	ARL6	Hom	Frameshift deletion	NC_000003.11:g.97506871_97506878del	NC_000003.12:g.97788027_97788034del	NM_001278293.3:c.387_394del	NP_001265222.1:p.(Asn130GlyfsTer3)	.	.	.	NA		P	PVS1_very strong, PM2_mod and PM3_mod		Yes (2 aff and 1 unaff)
MAPK0840	Male	Solved	WES	BBS12	Hom	Missense	NC_000004.11:g.123664102A>C	NC_000004.12:g.122742947A>C	NM_152618.3:c.1055A>C	NP_689831.2:p.(Gln352Pro)	4.876e-05	2.788e-05	0.0004831	Conflicting (LP/P:2 and VUS:3)	560429	LP	PM2_mod, PM3_strong	28224992‚ 30614526	Not performed (known variant)
MAPK2227	Female	Solved	WES	BBS7	Hom	Non-frameshift deletion	NC_000004.11:g.122776664_122776666del	NC_000004.12:g.121855509_121855511del	NM_176824.3:c.580_582del	NP_789794.1:p.(Ala194del)	.	.	.	P (LOVD)		LP	PM4_mod, PM2_sup, PP4_sup and PP5_sup	28761321	Not performed (known variant)
MAPK2247	Female	Solved	WES	BBS7	Hom	Non-frameshift deletion	NC_000004.11:g.122776664_122776666del	NC_000004.12:g.121855509_121855511del	NM_176824.3:c.580_582del	NP_789794.1:p.(Ala194del)	.	.	.	P (LOVD)		LP	PM4_mod, PM2_sup, PP4_sup and PP5_sup	28761321	Not performed (known variant)
MAPK1915	Female	Solved	WES	C8orf37	Comp Het	Splicing	NC_000008.10:g.96272067C>T	NC_000008.11:g.95259839C>T	NM_177965.3:c.374+1G>A	NP_808880.1:p.?	.	6.228e-07	8.497e-07	NA		LP	PVS1_very strong, PM2_sup and PP1_strong	36259723, 25113443	Yes (2 aff and 2 unaff)
MAPK1915	Female	Solved	WES	C8orf37	Comp Het	Missense	NC_000008.11:g.95247712G>A	NC_000008.11:g.95247712G>A	NM_177965.3:c.529C>T	NP_808880.1:p.(Arg177Trp)	1.99e-05	2.355e-05	0.0001645	P/LP	31194	LP	PM2_sup, PP1_strong, PP2_sup, PP3_mod and PP5_strong	31456290, 30029497, 27008867, 26854863, 26355662,	Yes (2 aff and 2 unaff)
MAPK0947	Male	Solved	WES	CEP290	Hom	Non-frameshift deletion	NC_000012.11:g.88478410_88478412del	NC_000012.12:g.88084633_88084635del	NM_025114.4:c.4661_4663del	NP_079390.3:p.(Glu1554del)	2.44e-05	2.232e-05	8.01e-05	Conflicting (P: 2 and VUS: 1)	953502	LP	PM2_sup, PM4_sup and PP5_sup		Yes (1 aff and 3 unaff)
MAPK0872	Male	Solved	WES	CERKL	Hom	Nonsense	NC_000002.11:g.182521538G>A	NC_000002.12:g.181656811G>A	NM_201548.5:c.196C>T	NP_963842.1:p.(Arg66Ter)	.	.	.	NA		LP	PVS1_very strong, PM2_sup and PM3		DNA not available for segregation
PK055-02	Male	Solved	WES	CERKL	Hom	Nonsense	NC_000002.11:g.182423344G>A	NC_000002.12:g.181558617G>A	NM_201548.5:c.769C>T	NP_963842.1:p.(Arg257Ter)	0.0004	0.0005931	0.0007044	P/LP	2364	P	PVS1_very strong, PM2_mod, PM3_very strong	24705292‚ 19578027‚ 14681825	Not performed (known variant)
PK057-01	Male	Solved	WES	CERKL	Hom	Nonsense	NC_000002.11:g.182423344G>A	NC_000002.12:g.181558617G>A	NM_201548.5:c.769C>T	NP_963842.1:p.(Arg257Ter)	0.0004	0.0005931	0.0007044	P/LP	2364	P	PVS1_very strong, PM2_mod and PM3_very strong	21151602‚ 22164218‚ 24043777‚ 25999674‚ 14681825	Not performed (known variant)
MAPK1779	Male	Solved	WES	CLCC1	Hom	Missense	NC_000001.10:g.109492985G>T	NC_000001.11:g.108950363G>T	NM_001377458.1:c.75C>A	NP_001364387.1:p.(Asp25Glu)	5.692e-05	2.356e-05	0.0004067	P/LP	972741	LP	PS3_sup, PM2_mod and PM3_strong	16189710‚ 30157172	Not performed (known variant)
MAPK2018	Female	Solved	WES	CLCC1	Hom	Missense	NC_000001.10:g.109492985G>T	NC_000001.11:g.108950363G>T	NM_001377458.1:c.75C>A	NP_001364387.1:p.(Asp25Glu)	5.692e-05	2.356e-05	0.0004067	P/LP	972741	LP	PS3_sup, PM2_mod and PM3_strong	16189710‚ 30157172	Not performed (known variant)
PK033-04	Male	Uncertain	WES	LCA5	Hom	Non-frameshift deletion	NC_000006.11:g.80222981_80222986del	NC_000006.12:g.79513264_79513269del	NM_001122769.3:c.664_669del	NP_001116241.1:p.(Ala222_Lys223del)	.	.	.	NA		VUS	PM3_sup, PM2_mod and PM4_mod		Yes (3 aff and 1 unaff)
MAPK0405	Female	Solved	WES	CLN5	Hom	Frameshift deletion	NC_000013.10:g.77569312del	NC_000013.11:g.76995177del	NM_006493.4:c.288del	NP_006484.2:p.(Leu97TyrfsTer17)	.	.	.	NA		P	PVS1_strong, PM2_mod and PM3_mod		Yes (1 aff and 4 unaff)
PK007-02	Male	Solved	WES	CNGA1	Hom	Missense	NC_000004.11:g.47939420C>T	NC_000004.12:g.47937403C>T	NM_001379270.1:c.1079G>A	NP_000078.2:p.(Gly364Asp)	.	1.239e-06	2.196e-05	VUS	2572419	P	PM2_mod, PM3_sup, PP1_strong and PP3_strong	25775262	Yes (2 aff and no unaff DNA avaliable)
MAPK2199	Male	Solved	WES	CNGA3	Hom	Missense	NC_000002.11:g.99012480C>T	NC_000002.12:g.98396017C>T	NM_001298.3:c.847C>T	NP_001289.1:p.(Arg283Trp)	0.0001	4.771e-05	6.588e-05	P/LP	9474	P	PS3_sup, PM1_mod, PM2_mod, PM5_mod, PP2_sup and PM3_very strong	9662398‚ 11536077‚ 24504161‚ 25637600‚ 26992781	Not performed (known variant)
PK004-04	Male	Solved	WES	CNGA3	Hom	Missense	NC_000002.11:g.99012480C>T	NC_000002.12:g.98396017C>T	NM_001298.3:c.847C>T	NP_001289.1:p.(Arg283Trp)	0.0001	4.771e-05	6.588e-05	P/LP	9474	P	PS3_sup, PM1_mod, PM2_mod, PM5_mod, PP2_sup and PM3_very strong	9662398‚ 11536077‚ 24504161‚ 25637600‚ 26992781	Not performed (known variant)
MAPK2077	Female	Solved	WES	CNGB1	Hom	Frameshift deletion	NC_000016.9:g.57935510_57935523del	NC_000016.10:g.57901606_57901619del	NM_001297.5:c.2804_2817del	NP_001288.3:p.(Glu935AlafsTer19)	.	.	.	NA		P	PVS1_very strong, PM2_mod, PM3_mod and PP1_strong		Yes (3 aff and 5 unaff)
MAPK2180	Female	Solved	WES	CNGB1	Hom	Intronic	NC_000016.9:g.57974234C>T	NC_000016.10:g.57940330C>T	NM_001297.5:c.1122-9G>A	NP_001288.3:p.?	2.311e-05	2.229e-05	3.505e-05	LP	971615	LP	PM2_mod, PM3_strong and PP3_mod	29202463	Not performed (known variant)
MAPK1563	Female	Solved	WES	CNGB3	Hom	Nonsense	NC_000008.10:g.87656094G>A	NC_000008.11:g.86643866G>A	NM_019098.5:c.1063C>T	NP_061971.3:p.(Arg355Ter)	2.041e-05	8.1e-06	5.507e-05	P/LP	427687	P	PVS1_very strong, PM2_mod, PM3_very strong	28795510, 15657609	Not performed (known variant)
MAPK0962	Male	Solved	WES	CNGB3	Hom	Frameshift deletion	NC_000008.10:g.87656009del	NC_000008.11:g.86643781del	NM_019098.5:c.1148del	NP_061971.3:p.(Thr383IlefsTer13)	0.0017	0.002273	0.0004073	P/LP	5225	P	PVS1_very strong, PM2_mod and PP5_sup	15712225‚ 23805033‚ 16379026‚ 17265047‚ 15657609	Not performed (known variant)
MAPK1869	Female	Solved	WES	CNGB3	Hom	Frameshift deletion	NC_000008.10:g.87656009del	NC_000008.11:g.86643781del	NM_019098.5:c.1148del	NP_061971.3:p.(Thr383IlefsTer13)	0.0017	0.002273	0.0004073	P/LP	5225	P	PVS1_very strong, PM2_mod and PP5_sup	15712225‚ 23805033‚ 16379026‚ 17265047‚ 15657609	Not performed (known variant)
PK009-03	Female	Solved	WES	CNGB3	Hom	Frameshift deletion	NC_000008.10:g.87638214_87638215del	NC_000008.11:g.86625986_86625987del	NM_019098.5:c.1574_1575del	NP_061971.3:p.(Phe525Ter)	4.078e-06	1.24e-06	2.198e-05	P	2972616	P	PVS1_very strong, PM2_mod, PP5_sup and PP1_strong	31877759, 28795510	Yes (2 aff and 2 unaff)
MAPK1933	Male	Solved	WES	CNNM4	Hom	Missense	NC_000002.11:g.97475073A>G	NC_000002.12:g.96809336A>G	NM_020184.4:c.2147A>G	NP_064569.3:p.(Tyr716Cys)	.	.	.	NA		LP	PM3_mod, PM2_sup and PP1_strong		Yes (3 aff and 2 unaff)
MAPK1792	Female	Solved	WES	CRB1	Hom	Nonsense	NC_000001.10:g.197297736T>A	NC_000001.11:g.197328606T>A	NM_201253.3:c.255T>A	NP_957705.1:p.(Cys85Ter)	.	.	.	NA		LP	PVS1_Very strong and PM2_sup		Yes (2 aff and 3 unaff)
MAPK0360	Male	Solved	WES	CRB1	Hom	Nonsense	NC_000001.10:g.197390202T>A	NC_000001.11:g.197421072T>A	NM_201253.3:c.1244T>A	NP_957705.1:p.(Leu415Ter)	.	.	.	P	2953188	LP	PVS1_very strong and PM2_sup	29391521, 28041643, 26957898	Not performed (known variant)
MAPK1336	Female	Solved	WES	CRB1	Hom	Frameshift deletion	NC_000001.10:g.197297747del	NC_000001.11:g.197328617del	NM_201253.3:c.266del	NP_957705.1:p.(Pro89GlnfsTer59)	.	6.195e-07	.	NA		P	PVS1_very strong PM2_sup and PP1_strong		Yes (2 aff and 2 unaff)
MAPK1950	Female	Solved	WES	CRB1	Hom	Deletion	NC_000001.10:g.197390130_197411423del	NC_000001.11:g.197421000_197442293del	NM_201253.3:c.1172_4005+1del	NP_957705.1:p.?		.	.	NA		LP	PVS1_very strong PM2_sup		Not performed (known variant)
MAPK1223	Male	Solved	WES	CRB1	Hom	Missense	NC_000001.10:g.197390417T>C	NC_000001.11:g.197421287T>C	NM_201253.3:c.1459T>C	NP_957705.1:p.(Ser487Pro)	.	1.239e-06	2.196e-05	P/LP	2572562	LP	PM2_mod, PM3_sup, PP2_sup and PP3_mod	24265693	Not performed (known variant)
MAPK1556	Female	Solved	WES	CRB1	Hom	Missense	NC_000001.10:g.197390417T>C	NC_000001.11:g.197421287T>C	NM_201253.3:c.1459T>C	NP_957705.1:p.(Ser487Pro)	.	1.239e-06	2.196e-05	P/LP	2572562	LP	PM2_mod, PM3_sup, PP2_sup and PP3_mod	24265693	Not performed (known variant)
MAPK1581	Female	Solved	WES	CRB1	Hom	Missense	NC_000001.10:g.197390417T>C	NC_000001.11:g.197421287T>C	NM_201253.3:c.1459T>C	NP_957705.1:p.(Ser487Pro)	.	1.239e-06	2.196e-05	P/LP	2572562	LP	PM2_mod, PM3_sup, PP2_sup and PP3_mod	24265693	Not performed (known variant)
MAPK2059	Female	Solved	WES	CRB1	Hom	Missense	NC_000001.10:g.197390417T>C	NC_000001.11:g.197421287T>C	NM_201253.3:c.1459T>C	NP_957705.1:p.(Ser487Pro)	.	1.239e-06	2.196e-05	P/LP	2572562	LP	PM2_mod, PM3_sup, PP2_sup and PP3_mod	24265693	Not performed (known variant)
PK036-04	Female	Solved	WES	CRB1	Hom	Missense	NC_000001.10:g.197390417T>C	NC_000001.11:g.197421287T>C	NM_201253.3:c.1459T>C	NP_957705.1:p.(Ser487Pro)	.	1.239e-06	2.196e-05	P/LP	2572562	LP	PM2_mod, PM3_sup, PP2_sup and PP3_mod	24265693	Not performed (known variant)
PK040-01	Male	Solved	WES	CRB1	Hom	Missense	NC_000001.10:g.197390417T>C	NC_000001.11:g.197421287T>C	NM_201253.3:c.1459T>C	NP_957705.1:p.(Ser487Pro)	.	1.239e-06	2.196e-05	P/LP	2572562	LP	PM2_mod, PM3_sup, PP2_sup and PP3_mod	24265693	Not performed (known variant)
PK041-05	Female	Solved	WES	CRB1	Hom	Missense	NC_000001.10:g.197390417T>C	NC_000001.11:g.197421287T>C	NM_201253.3:c.1459T>C	NP_957705.1:p.(Ser487Pro)	.	1.239e-06	2.196e-05	P/LP	2572562	LP	PM2_mod, PM3_sup, PP2_sup and PP3_mod	24265693	Not performed (known variant)
PK334-01	Male	Solved	WES	CRB1	Hom	Missense	NC_000001.10:g.197390417T>C	NC_000001.11:g.197421287T>C	NM_201253.3:c.1459T>C	NP_957705.1:p.(Ser487Pro)	.	1.239e-06	2.196e-05	P/LP	2572562	LP	PM2_mod, PM3_sup, PP2_sup and PP3_mod	24265693	Not performed (known variant)
MAPK1231	Male	Solved	WES	CRB1	Hom	Missense	NC_000001.10:g.197396745C>T	NC_000001.11:g.197427615C>T	NM_201253.3:c.2290C>T	NP_957705.1:p.(Arg764Cys)	7.734e-05	0.0001022	0.0001208	P/LP	5732	P	PM1_mod, PM2_mod, PM3_very strong, PM5_mod, PP1_sup and PP2_sup	10508521‚ 11389483‚ 12700176‚ 20956273‚ 24512366	Not performed (known variant)
PK035-02	Male	Solved	WES	CRB1	Hom	Missense	NC_000001.10:g.197396745C>T	NC_000001.11:g.197427615C>T	NM_201253.3:c.2290C>T	NP_957705.1:p.(Arg764Cys)	7.734e-05	0.0001022	0.0001208	P/LP	5732	P	PM1_mod, PM2_mod, PM3_very strong, PM5_mod, PP1_sup and PP2_sup	10508521‚ 11389483‚ 12700176‚ 20956273‚ 24512366	Not performed (known variant)
MAPK1724	Female	Solved	WES	CRB1	Hom	Missense	NC_000001.11:g.197427861G>A	NC_000001.11:g.197427861G>A	NM_201253.3:c.2536G>A	NP_957705.1:p.(Gly846Arg)	1.22e-05	4.957e-06	6.588e-05	P	1455364	LP	PM1_mod, PM2_mod, PM5_mod, PP2_sup and PP5_sup		Not performed (known variant)
MAPK1804	Female	Solved	WES	CRB1	Hom	Nonsense	NC_000001.10:g.197411296G>A	NC_000001.11:g.197442166G>A	NM_201253.3:c.3879G>A	NP_957705.1:p.(Trp1293Ter)	.	6.195e-07	.	P	99902	P	PVS1_very strong, PS4_mod and PM2_mod	15024725	Not performed (known variant)
MAPK2034	Female	Solved	WES	CRX	Hom	Missense	NC_000019.9:g.48339604C>T	NC_000019.10:g.47836347C>T	NM_000554.6:c.205C>T	NP_000545.1:p.(Arg69Cys)	4.061e-06	5.576e-06	1.098e-05	Conflicting (P: 1 and VUS:2)	560444	LP	PM1_mod, PM2_mod, PM5_mod, PP3_mod and PP5_sup		Not performed (known variant)
MAPK0371	Female	Solved	WES	EYS	Hom	Frameshift insertion	NC_000006.11:g.65146076dup	NC_000006.12:g.64436183dup	NM_001142800.2:c.5918dup	NP_001136272.1:p.(Leu1974AlafsTer10)	.	.	.	NA		P	PVS1_very strong, PM2_mod, PM3_mod and PP1_mod		Yes (1 aff and 2 unaff)
MAPK0767	Male	Solved	WES	EYS	Hom	Deletion	NC_000006.11:g.64708968_64709077del	NC_000006.12:g.63999075_63999184del	NM_001142800.2:c.6726_6834+1del	NP_001136272.1:p.?		.	.	NA		LP	PVS1_very strong PM2_sup		Not performed (known variant)
MAPK0248	Male	Solved	WES	EYS	Hom	Deletion	NC_000006.11:g.64694275_64742653del	NC_000006.12:g.63984382_64032760del	NM_001142800.2:c.6726-33577_7055+1del	NP_001136272.1:p.?		.	.	NA		LP	PVS1_very strong PM2_sup		Not performed (known variant)
MAPK0795	Male	Solved	WES	EYS	Hom	Missense	NC_000006.11:g.64472375T>G	NC_000006.12:g.63762482T>G	NM_001142800.2:c.8050A>C	NP_001136272.1:p.(Thr2684Pro)	.	1.29e-06	2.38e-05	NA		LP	PM2_mod and PP1_strong		Yes (2 aff and 4 unaff)
MAPK0744	Female	Solved	WES	FAM161A	Hom	Frameshift deletion	NC_000002.11:g.62066700del	NC_000002.12:g.61839565del	NM_001201543.2:c.1440del	NP_001188472.1:p.(Glu481LysfsTer3)	.	.	.	NA		P	PVS1_very strong PM2_su and PP1_strong		Yes (3 aff and 5 unaff)
MAPK1753	Male	Solved	WES	FAM161A	Hom	Frameshift deletion	NC_000002.11:g.62067452del	NC_000002.12:g.61840317del	NM_001201543.2:c.690del	NP_001188472.1:p.(Glu231AsnfsTer14)	8.13e-06	3.717e-06	6.588e-05	NA		P	PVS1_very strong and PM2_mod and PP1_strong		Yes (2 aff and 1 unaff)
MAPK0721	Female	Solved	WES	FAM161A	Hom	Nonsense	NC_000002.11:g.62067454G>A	NC_000002.12:g.61840319G>A	NM_001201543.2:c.685C>T	NP_001188472.1:p.(Arg229Ter)	8.132e-06	3.718e-06	3.294e-05	P	35	P	PVS1_very strong, PM2_mod and PM3_very strong	10507729‚ 20705278, 26355662	Not performed (known variant)
MAPK1770	Male	Uncertain	WES	MERTK	Hom	Missense	NC_000002.11:g.112732890A>G	NC_000002.12:g.111975313A>G	NM_006343.3:c.985A>G	NP_006334.2:p.(Asn329Asp)	4.061e-06	1.239e-06	2.196e-05	NA		VUS	PM2_sup, BP4_sup, and PP1_strong		Yes (2 aff and 2 unaff)
MAPK0729	Male	Solved	WES	GNAT1	Hom	Stoploss	NC_000003.11:g.50232388A>G	NC_000003.12:g.50194955A>G	NM_144499.3:c.1053A>G	NP_653082.1:p.(Ter351TrpextTer3)	.	.	.	NA		LP	PM2_sup, PM4_mod, and PP1_strong		Yes (6 aff and 2 unaff)
MAPK0212	Female	Solved	WES	GRK1	Hom	Frameshift deletion	NC_000013.10:g.114321843_114321846del	NC_000013.11:g.113667528_113667531del	NM_002929.3:c.142_145del	NP_002920.1:p.(Glu48ProfsTer82)	2.443e-05	7.438e-06	0.0001318	LP	870427	P	PVS1_very strong, PM2_mod, PM3_strong		Not performed (known variant)
PK404-04	Male	Solved	WES	GRK1	Hom	Frameshift deletion	NC_000013.10:g.114438254_114438257del	NC_000013.11:g.113735281_113735284del	NM_002929.3:c.1610_1613del	NP_002920.1:p.(Asp537ValfsTer7)	0.0005	0.0003476	0.001416	P/LP	870440	P	PVS1_mod, PM2_mod and PM3_very strong	9020843‚ 26349155	Not performed (known variant)
MAPK1302	Female	Solved	WES	GRM6	Hom	Splicing	NC_000005.9:g.178413755C>A	NC_000005.10:g.178986754C>A	NM_000843.4:c.1501-1G>T	NP_000834.2:p.?	4.147e-06	6.217e-07	1.098e-05	NA		P	PVS1_very strong, PM2_supporting and PP1_strong		Yes (8 aff and 3 unaff)
MAPK2056	Male	Uncertain	WES	POC1B	Hom	Missense	NC_000012.11:g.89865456G>A	NC_000012.12:g.89471679G>A	NM_172240.3:c.611C>T	NP_758440.1:p.(Ala204Val)	.	.	.	NA		VUS	PM2_mod, PP1_strong and BP1_sup		Yes (2 aff and 2 unaff)
MAPK0917	Male	Solved	WES	GUCY2D	Hom	Frameshift deletion	NC_000017.10:g.7911255del	NC_000017.11:g.8007937del	NM_000180.4:c.1573del	NP_000171.1:p.(Gln525ArgfsTer38)	4.067e-06	1.245e-06	2.2e-05	NA		LP	PVS1_very strong, PM2_mod and PP1_strong	25189253	Yes (2 aff and 3 unaff)
MAPK2066	Female	Solved	WES	GUCY2D	Hom	Missense	NC_000017.10:g.7906367T>C	NC_000017.11:g.8003049T>C	NM_000180.4:c.2T>C	NP_000171.1:p.(Met1?)	.	1.311e-06	2.428e-05	NA		LP	PVS1_strong, PM2_sup and PP1 strong		Yes (3 aff and 2 unaff)
PK315-02	Male	Solved	WES	GUCY2D	Hom	Frameshift deletion	NC_000017.10:g.7906436del	NC_000017.11:g.8003118del	NM_000180.4:c.71del	NP_000171.1:p.(Pro24ArgfsTer61)	.	.	.	NA		LP	PVS1_very strong, PM2_mod		Not performed (known variant)
MAPK0254	Male	Solved	WES	IMPG2	Hom	Nonsense	NC_000003.11:g.100948367C>A	NC_000003.12:g.101229523C>A	NM_016247.4:c.3490G>T	NP_057331.2:p.(Glu1164Ter)	4.064e-06	1.239e-06	2.196e-05	NA		LP	PVS1_very strong and PM2_sup		Not performed (known variant)
MAPK0855	Male	Solved	WES	IMPG2	Hom	Deletion	NC_000003.11:g.100976373_100976618del	NC_000003.12:g.101257529_101257774del	NM_016247.4:c.911_1153+3del	NP_057331.2:p.?		.	.	NA		LP	PVS1_very strong PM2_sup		Not performed (known variant)
MAPK1712	Male	Solved	WES	KCNV2	Hom	Nonsense	NC_000009.11:g.2717929G>T	NC_000009.12:g.2717929G>T	NM_133497.3:c.190G>T	NP_598004.1:p.(Glu64Ter)	.	6.195e-07	1.098e-05	NA		LP	PVS1_Very strong, PM2_sup and PP1_strong		Yes (3 aff and 3 unaff)
MAPK0375	Female	Uncertain	WES	TTLL5	Hom	Missense	NC_000014.8:g.76219282C>T	NC_000014.9:g.75752939C>T	NM_015072.5:c.1534C>T	NP_055887.3:p.(Arg512Cys)	0.0002	7.005e-05	0.0008793	VUS	844285	VUS	PM2_mod, PM3_sup, BP1_sup and BP4_sup
PK042-03	Female	Solved	WES	LCA5	Hom	Nonsense	NC_000006.11:g.80197554G>A	NC_000006.12:g.79487837G>A	NM_001122769.3:c.1261C>T	NP_001116241.1:p.(Gln421Ter)	4.211e-06	1.129e-05	1.129e-05	P (LOVD)		LP	PVS1_strong, PM2_mod and PM3_sup		Not performed (known variant)
MAPK2024	Male	Solved	WES	LCA5	Hom	Frameshift deletion	NC_000006.11:g.80197269_80197270del	NC_000006.12:g.79487552_79487553del	NM_001122769.3:c.1550_1551del	NP_001116241.1:p.(Arg517IlefsTer3)	8.15e-06	3.098e-06	4.392e-05	LP	2676279	P	PVS1_strong, PM2_mod, PP3_sup and PP1_strong		Yes (2 aff and 2 unaff)
PK410-03	Female	Solved	WES	LRIT3	Hom	Frameshift insertion	NC_000004.11:g.110772812dup	NC_000004.12:g.109851656dup	NM_198506.5:c.269dup	NP_940908.3:p.(Tyr90Ter)	6.61e-06	6.445e-07	1.19e-05	NA		LP	PVS1_very strong, PM2_mod and PP1_strong		Yes (9 aff and 7 unaff)
MAPK2030	Female	Unsolved	WES
PK312-01	Male	Solved	WES	LRP5	Hom	Missense	NC_000011.9:g.68125258A>G	NC_000011.10:g.68357790A>G	NM_002335.4:c.629A>G	NP_002326.2:p.(Tyr210Cys)	4.071e-06	1.859e-06	.	NA		LP	PM1_sup, PM2_sup, PP1_strong and PP3_strong		Yes (2 aff and 1 unaff)
MAPK0736	Male	Solved	WES	MERTK	Hom	Frameshift deletion	NC_000002.11:g.112740511del	NC_000002.12:g.111982934del	NM_006343.3:c.1237del	NP_006334.2:p.(Gln413ArgfsTer47)	.	.	.	NA		P	PVS1_very strong, PM2_sup and PP1_strong		Yes (2 aff and 2 unaff)
MAPK1664	Female	Solved	WES	MERTK	Hom	Splicing	NC_000002.11:g.112761479A>G	NC_000002.12:g.112003902A>G	NM_006343.3:c.1787-2A>G	NP_006334.2:p.?	.	1.241e-06	.	P	961145	LP	PVS1_strong and PM2_mod		Not performed (known variant)
MAPK0930	Female	Solved	WES	MERTK	Hom	Nonsense	NC_000002.11:g.112779003C>T	NC_000002.12:g.112021426C>T	NM_006343.3:c.2194C>T	NP_006334.2:p.(Arg732Ter)	.	2.48e-06	3.296e-05	P/LP (LOVD)		P	PVS1_strong, PM2_sup and PP5_sup	22581970	Not performed (known variant)
MAPK2132	Female	Solved	WES	MERTK	Hom	Nonsense	NC_000002.11:g.112779003C>T	NC_000002.12:g.112021426C>T	NM_006343.3:c.2194C>T	NP_006334.2:p.(Arg732Ter)	.	2.48e-06	3.296e-05	P/LP (LOVD)		P	PVS1_very strong, PM2_mod and PM3_sup	22581970	Not performed (known variant)
MAPK2043	Female	Solved	WES	MERTK	Hom	Non-Frameshift deletion	NC_000002.11:g.112704988_112704996del	NC_000002.12:g.111947411_111947419del	NM_006343.3:c.601_609del	NP_006334.2:p.(Lys201_Pro203del)		6.196e-07	1.098e-05	NA		LP	PM2_mod, PM4_mod and PP1_strong		Yes (2 aff and 2 unaff)
MAPK1230	Male	Unsolved	WES
MAPK0290	Female	Solved	WES	MERTK	Hom	Frameshift insertion	NC_000002.11:g.112687079dup	NC_000002.12:g.111929502dup	NM_006343.3:c.444dup	NP_006334.2:p.(Pro149SerfsTer3)	.	6.196e-07	1.098e-05	NA		P	PVS1_strong, PM2_sup and PP1_strong		Yes (4 aff and 3 unaff)
MAPK1898	Female	Solved	WES	MFSD8	Hom	Missense	NC_000004.11:g.128841981A>G	NC_000004.12:g.127920826A>G	NM_152778.3:c.1361T>C	NP_689991.1:p.(Met454Thr)	0.0001	4.647e-05	0.0007139	P	418295	LP	PM1_sup, PM2_mod, PM3_strong, PP2_sup and PP3_sup	32581362, 32037395, 31006324, 28586915, 28041643, 25333361	Not performed (known variant)
MAPK1946	Female	Solved	WES	MYO7A	Hom	Non-frameshift deletion	NC_000011.9:g.76916592_76916603del	NC_000011.10:g.77205547_77205558del	NM_000260.4:c.5566_5577del	NP_000251.3:p.(Arg1856_Gln1859del)	.	.	.	NA		LP	PM1_mod, PM2_mod, PM4_mod and PP1_strong		Yes (2 aff and 2 unaff)
MAPK0770	Female	Solved	WES	MYO7A	Hom	Frameshift deletion	NC_000011.9:g.76885804del	NC_000011.10:g.77174758del	NM_000260.4:c.1938delG	NP_000251.3:p.(Phe647SerfsTer15)	.	.	.	NA		P	PVS1_very strong, PM2_sup and PP1_strong		Yes (1 aff and 2 unaff)
MAPK2208	Female	Unsolved	WES
PK111-03	Female	Solved	WES	MYO7A	Hom	Nonsense	NC_000011.9:g.76901158C>T	NC_000011.10:g.77190113C>T	NM_000260.4:c.3724C>T	NP_000251.3:p.(Gln1242Ter)	.	.	.	P/LP	372560	P	PVS1_very strong, PS4_mod, and PM2_mod	24651602, 19683999, 25741868 pmc: 4544753	Not performed (known variant)
MAPK1205	Female	Solved	WES	MYO7A	Hom	Frameshift deletion	NC_000011.9:g.76910849del	NC_000011.10:g.77199804del	NM_000260.4:c.4838del	NP_000251.3:p.(Asp1613ValfsTer32)	8.384e-06	5.013e-06	8.906e-05	P	438178	P	PVS1_very strong, PS4_mod and PM2_mod	28041643‚ 18181211, 22135276	Not performed (known variant)
MAPK1340	Male	Solved	WES	MYO7A	Hom	Frameshift deletion	NC_000011.9:g.76910849del	NC_000011.10:g.77199804del	NM_000260.4:c.4838del	NP_000251.3:p.(Asp1613ValfsTer32)	8.384e-06	5.013e-06	8.906e-05	P	438178	P	PVS1_very strong, PS4_mod and PM2_mod	28041643‚ 18181211, 22135276	Not performed (known variant)
MAPK2071	Female	Solved	WES	MYO7A	Hom	Frameshift deletion	NC_000011.9:g.76910849del	NC_000011.10:g.77199804del	NM_000260.4:c.4838del	NP_000251.3:p.(Asp1613ValfsTer32)	8.384e-06	5.013e-06	8.906e-05	P	438178	P	PVS1_very strong, PS4_mod and PM2_mod	28041643‚ 18181211, 22135276	Not performed (known variant)
PK101-03	Male	Solved	WES	MYO7A	Hom	Frameshift deletion	NC_000011.9:g.76910849del	NC_000011.10:g.77199804del	NM_000260.4:c.4838del	NP_000251.3:p.(Asp1613ValfsTer32)	8.384e-06	5.013e-06	8.906e-05	P	438178	P	PVS1_very strong, PS4_mod and PM2_mod,	28041643‚ 18181211, 22135276	Not performed (known variant)
MAPK1193	Female	Solved	WES	MYO7A	Hom	Missense	NC_000011.9:g.76867722G>A	NC_000011.10:g.77156676G>A	NM_000260.4:c.487G>A	NP_000251.3:p.(Gly163Arg)	4.06e-06	3.718e-06	2.196e-05	P/LP	553070	P	PM1_mod, PM2_mod, PM3_strong, PP1_sup and PP3_mod	16679490‚ 21873662‚ 26561413‚ 27583663‚ 31479088, 21436283	Not performed (known variant)
MAPK2136	Female	Solved	WES	MYO7A	Hom	Missense	NC_000011.9:g.76867722G>A	NC_000011.10:g.77156676G>A	NM_000260.4:c.487G>A	NP_000251.3:p.(Gly163Arg)	4.06e-06	3.718e-06	2.196e-05	P/LP	553070	P	PM1_mod, PM2_mod, PM3_strong, PP1_sup, and PP3_mod	16679490‚ 21873662‚ 26561413‚ 27583663‚ 31479088, 21436283	Not performed (known variant)
MAPK0941	Male	Solved	WES	NDP	Hemi	Missense	NC_000023.10:g.43809063G>C	NC_000023.11:g.43949817G>C	NM_000266.3:c.384C>G	NP_000257.1:p.(Cys128Trp)	.	.	.	NA		P	PM1_strong,PM2_sup, PM5_mod, PP1_strong and PP3_mod		Yes (2 aff and 3 unaff)
PK317-03	Male	Solved	WES	NMNAT1	Hom	Missense	NC_000001.10:g.10032156G>A	NC_000001.11:g.9972098G>A	NM_022787.4:c.25G>A	NP_073624.2:p.(Val9Met)	.	3.105e-06	4.396e-05	P	37140	P	PS3_sup, PM1_sup, PM2_mod, PM3_strong, PP2_sup and PP3_sup	22842227	Not performed (known variant)
MAPK0229	Female	Solved	WES	NMNAT1	Hom	Missense	NC_000001.10:g.10042538C>T	NC_000001.11:g.9982480C>T	NM_022787.4:c.619C>T	NP_073624.2:p.(Arg207Trp)	3.66e-05	2.416e-05	.	P	37133	P	PS3_sup, PM1_mod, PM2_mod, PP2_sup and PP3_sup	24940029, 22842230, 22842229	Not performed (known variant)
MAPK1638	Female	Solved	WES	NR2E3	Hom	Missense	NC_000015.9:g.72103930C>T	NC_000015.10:g.71811590C>T	NM_014249.4:c.226C>T	NP_055064.1:p.(Arg76Trp)	3.1e-05	1.871e-05	0.0001124	P	5529	P	PS3_sup, PM1_mod, PM2_mod, PM3_strong and PM5_mod	10655056‚ 26667666‚ 28559085‚ 19823680‚ 19898638‚ 27013732	Not performed (known variant)
MAPK1404	Male	Solved	WES	NYX	Hemi	Intronic	NC_000023.10:g.41307184G>T	NC_000023.11:g.41447931G>T	NM_001378477.3:c.22+5G>T	NP_001365406.2:p.?	.	.	.	NA		P	PS3_strong, PM2_mod, PP1_strong and PP3_strong		Yes (2 aff and 4 unaff)
PK414-03	Male	Solved	WES	NYX	Hemi	Intronic	NC_000023.10:g.41307184G>T	NC_000023.11:g.41447931G>T	NM_001378477.3:c.22+5G>T	NP_001365406.2:p.?	.	.	.	NA		P	PS3_strong, PM2_mod, PP1_strong and PP3_strong		Yes (4 aff and 3 unaff)
MAPK1278	Female	Solved	WES	OPA1	Het	Frameshift deletion	NC_000003.11:g.193349407_193349410del	NC_000003.12:g.193631618_193631621del	NM_130837.3:c.796_799del	NP_570850.2:p.(Asp266LysfsTer16)	.	2.488e-06	1.101e-05	P (LOVD)		P	PVS1_very strong, PP5_mod and PM2_sup	17306754, 25205859, 34242285	Yes (2 aff and 2 unaff)
MAPK0223	Male	Solved	WES	PCARE	Hom	Splicing	NC_000002.11:g.29293458A>G	NC_000002.12:g.29070592A>G	NM_001029883.3:c.3668+2T>C	NP_001025054.1:p.?	.	3.098e-06	4.392e-05	LP	916720	LP	PVS1_strong, PM2_mod and PM3_sup		Not performed (known variant)
PK107-03	Male	Solved	WES	PDE6A	Hom	Missense	NC_000005.9:g.149276303A>G	NC_000005.10:g.149896740A>G	NM_000440.3:c.1444T>C	NP_000431.2:p.(Cys482Arg)	.	6.199e-07	.	VUS	2096093	LP	PM1_sup, PM2_sup, PP1_strong, PP2_sup and PP3_sup		Yes (11 aff and 2 unaff)
PK108-03	Male	Solved	WES	PDE6A	Hom	Missense	NC_000005.9:g.149276303A>G	NC_000005.10:g.149896740A>G	NM_000440.3:c.1444T>C	NP_000431.2:p.(Cys482Arg)	.	6.199e-07	.	VUS	2096093	LP	PM1_sup, PM2_sup, PP1_strong, PP2_sup and PP3_sup		Yes (11 aff and 2 unaff)
PK109-06	Female	Solved	WES	PDE6A	Hom	Missense	NC_000005.9:g.149276303A>G	NC_000005.10:g.149896740A>G	NM_000440.3:c.1444T>C	NP_000431.2:p.(Cys482Arg)	.	6.199e-07	.	VUS	2096093	LP	PM1_sup, PM2_sup, PP1_strong, PP2_sup and PP3_sup		Yes (11 aff and 2 unaff)
MAPK0196	Male	Solved	WES	PDE6A	Hom	Missense	NC_000005.9:g.149323933G>T	NC_000005.10:g.149944370G>T	NM_000440.3:c.304C>A	NP_000431.2:p.(Arg102Ser)	0.0002	0.0001481	0.0002965	Conflicting (P/LP: 7 and VUS: 1)	193099	LP	PM1_mod, PM2_sup, PM3_strong, PM5_mod, PP3_sup and PP5_sup	25775262‚ 10393062, 26868535‚ 27917291	Not performed (known variant)
MAPK0391	Male	Solved	WES	PDE6A	Hom	Missense	NC_000005.9:g.149323933G>T	NC_000005.10:g.149944370G>T	NM_000440.3:c.304C>A	NP_000431.2:p.(Arg102Ser)	0.0002	0.0001481	0.0002965	Conflicting (P/LP: 7 and VUS: 1)	193099	LP	PM1_mod, PM2_sup, PM3_strong, PM5_mod, PP3_sup and PP5_sup	10393062‚ 25775262‚ 26868535‚ 27917291	Not performed (known variant)
MAPK0434	Female	Solved	WES	PDE6A	Hom	Missense	NC_000005.9:g.149323933G>T	NC_000005.10:g.149944370G>T	NM_000440.3:c.304C>A	NP_000431.2:p.(Arg102Ser)	0.0002	0.0001481	0.0002965	Conflicting (P/LP: 7 and VUS: 1)	193099	LP	PM1_mod, PM2_sup, PM3_strong, PM5_mod, PP3_sup and PP5_sup	10393062‚ 25775262‚ 26868535‚ 27917291	Not performed (known variant)
MAPK1243	Female	Solved	WES	PDE6B	Hom	Intronic	NC_000004.11:g.657539_657556del	NC_000004.12:g.663750_663767del	NM_000283.4:c.1921-20_1921-3del	NP_000274.2:p.?	.	.	.	LP (our manuscript)		LP	PM2_mod, PM4_mod, PS3_strong, PP1_sup	37094557	Not performed (known variant)
MAPK1960	Female	Solved	WES	PDE6B	Hom	Intronic	NC_000004.11:g.657539_657556del	NC_000004.12:g.663750_663767del	NM_000283.4:c.1921-20_1921-3del	NP_000274.2:p.?	.	.	.	LP (our manuscript)		LP	PS3_strong, PM2_mod, PM3_sup and PP1_strong	37094557	Not performed (known variant)
PK106-05	Female	Solved	WES	PDE6B	Hom	Intronic	NC_000004.11:g.657539_657556del	NC_000004.12:g.663750_663767del	NM_000283.4:c.1921-20_1921-3del	NP_000274.2:p.?	.	.	.	LP (our manuscript)		LP	PS3_strong, PM2_mod, PM3_sup and PP1_strong	37094557	Not performed (known variant)
MAPK0781	Female	Solved	WES	PDE6B	Hom	Missense	NC_000004.11:g.658710A>C	NC_000004.12:g.664921A>C	NM_000283.4:c.2170A>C	NP_000274.2:p.(Lys724Gln)	.	6.199e-07	.	NA		LP	PP3_Sup, PM1_sup, PM2_sup and PP1_strong		Yes (6 aff and 4 unaff)
PK002-02	Female	Solved	WES	PDE6B	Hom	Frameshift deletion	NC_000004.11:g.619842del	NC_000004.12:g.626053del	NM_000283.4:c.427del	NP_000274.2:p.(Ala143LeufsTer7)	.	1.253e-06	2.265e-05	P	2968793	P	PVS1_very strong, PM2_mod, PM3_mod and PP1_strong	31877759, 22334370	Yes (6 aff and 2 unaff)
PK408-04	Male	Unsolved	WES
PK105-02	Male	Solved	WES	PDE6B	Hom	Missense	NC_000004.11:g.656301G>A	NC_000004.12:g.662512G>A	NM_000283.4:c.1726G>A	NP_000274.3:p.(Gly576Ser)	4.067e-06	8.701e-06	.	LP	418401	LP	PM2_mod, PM3_sup, PM5_mod and PP3_sup	30998820, 29625443, 8595886	Not performed (known variant)
MAPK1661	Female	Solved	WES	PDE6B	Hom	Missense	NC_000004.11:g.656350C>T	NC_000004.12:g.662561C>T	NM_000283.4:c.1775C>T	NP_000274.3:p.(Thr592Ile)	4.07e-06	6.199e-07	.	LP	1698713	LP	PS4_strong, PM2_mod and PP1_strong		Yes (2 aff and 2 unaff)
MAPK0313	Male	Solved	WES	PDE6B	Hom	Missense	NC_000004.11:g.656915A>G	NC_000004.12:g.663126A>G	NM_000283.4:c.1859A>G	NP_000274.3:p.(His620Arg)	.	3.102e-06	.	VUS	931852	LP	PM1_supporting, PM2_supporting and PP3_mod		Segregates in one loop (1 aff and 1 unaff)
MAPK1742	Female	Solved	WES	PDE6C	Hom	Non-frameshift insertion	NC_000010.10:g.95422394_95422396dup	NC_000010.11:g.93662637_93662639dup	NM_006204.4:c.2361_2363dup	NP_006195.3:p.(Tyr788Ter)	.	.	.	NA		P	PVS1_very_strong, PM2_sup and PM3_mod		Not performed (known variant)
MAPK1259	Female	Solved	WES	PDE6C	Hom	Synonymous	NC_000010.10:g.95380541G>A	NC_000010.11:g.93620784G>A	NM_006204.4:c.633G>A	NP_006195.3:p.(Glu211=)	.	.	.	NA		P	PS3_strong, PM2_sup, and PP1_strong		Yes (10 aff and 8 unaff)
MAPK1263	Female	Solved	WES	PDE6C	Hom	Synonymous	NC_000010.10:g.95380541G>A	NC_000010.11:g.93620784G>A	NM_006204.4:c.633G>A	NP_006195.3:p.(Glu211=)	.	.	.	NA		P	PS3_strong, PM2_sup, and PP1_strong		Yes (10 aff and 8 unaff)
MAPK1270	Female	Solved	WES	PDE6C	Hom	Synonymous	NC_000010.10:g.95380541G>A	NC_000010.11:g.93620784G>A	NM_006204.4:c.633G>A	NP_006195.3:p.(Glu211=)	.	.	.	NA		P	PS3_strong, PM2_sup, and PP1_strong		Yes (10 aff and 8 unaff)
PK060-03	Female	Solved	WES	PDE6H	Hom	Nonsense	NC_000012.11:g.15130981C>G	NC_000012.12:g.14978047C>G	NM_006205.3:c.35C>G	NP_006196.1:p.(Ser12Ter)	8.54e-05	6.383e-05	7.687e-05	Conflicting (P/LP: 4 and VUS:1)	37245	P	PVS1_very strong, PM2_mod and PM3_very strong	22901948‚ 27472364, 20301591	Not performed (known variant)
MAPK1184	Female	Solved	WES	PNPLA6	Hom	Missense	NC_000019.9:g.7623826G>T	NC_000019.10:g.7558940G>T	NM_001166114.2:c.3488G>T	NP_001159586.1:p.(Ser1163Ile)	.	6.195e-07	1.098e-05	NA		LP	PM1_mod, PM2_sup, PM3_sup, PP1_strong and PP2_sup		Yes (2 aff and 3 unaff)
MAPK0952	Female	Unsolved	WES
MAPK0202	Male	Solved	WES	POMGNT1	Hom	Missense	NC_000001.10:g.46661745A>G	NC_000001.11:g.46196073A>G	NM_017739.4:c.359T>C	NP_060209.4:p.(Leu120Pro)	.	.	.	NA		LP	PM5_mod, PP3_mod, PM2_mod and PP1_strong		Yes (2 aff and 3 unaff)
PK320-02	Male	Solved	WES	PROM1	Hom	Frameshift insertion	NC_000004.11:g.16008208_16008209insA	NC_000004.12:g.16006585_16006586insA	NM_006017.3:c.1406_1407insT	NP_006008.1:p.(Thr470AspfsTer48)	.	6.232e-07	1.123e-05	NA		LP	PVS1_strong and PM2_mod,		DNA not available for segregation
MAPK0974	Female	Solved	WES	PROM1	Hom	Nonsense	NC_000004.11:g.16000041G>C	NC_000004.12:g.15998418G>C	NM_006017.3:c.1649C>G	NP_006008.1:p.(Ser550Ter)	.	1.246e-06	2.268e-05	NA		P	PVS1_Very strong, PM2_sup and PP1_strong		Yes (2 aff and 4 unaff)
MAPK0693	Female	Solved	WES	PROM1	Hom	Nonsense	NC_000004.11:g.15995651G>A	NC_000004.12:g.15994028G>A	NM_006017.3:c.1726C>T	NP_006008.1:p.(Gln576Ter)	4.07e-06	6.196e-06	0.0001098	P	5609	P	PVS1_very strong, PS4_mod and PM2_mod	28041643‚ 17605048, 26872967	Not performed (known variant)
MAPK1859	Female	Solved	WES	PROM1	Hom	Nonsense	NC_000004.11:g.15991381G>A	NC_000004.12:g.15989758G>A	NM_006017.3:c.2050C>T	NP_006008.1:p.(Arg684Ter)	4.18e-06	1.057e-05	.	P	634483	P	PVS1_very strong, PS4_mod and PM2_mod	17605048‚ 19718270‚ 24154662‚ 25474345‚ 29343940‚ 31054281	Not performed (known variant)
PK046-04	Female	Solved	WES	PRPF31	Het	Intronic	NC_000019.9:g.54625327G>A	NC_000019.10:g.54121948G>A	NM_015629.4:c.322+5G>A	NP_056444.3:p.?	.	.	.	NA		LP	PM2_mod, and PP3_strong
PK049-02	Female	Solved	WES	PRPF31	Het	Intronic	NC_000019.9:g.54625327G>A	NC_000019.10:g.54121948G>A	NM_015629.4:c.322+5G>A	NP_056444.3:p.?	.	.	.	NA		LP	PM2_mod, and PP3_strong
MAPK0419	Female	Solved	WES	RDH12	Hom	Missense	NC_000014.8:g.68192857G>A	NC_000014.9:g.67726140G>A	NM_152443.3:c.433G>A	NP_689656.2:p.(Gly145Arg)	.	6.217e-07	.	NA		LP	PM1_mod, PM2_mod, PM5_mod and PP3_mod		Yes (6 aff and 8 unaff)
PK-J02	Female	Solved	WES	RDH12	Hom	Missense	NC_000014.8:g.68193858C>A	NC_000014.9:g.67727141C>A	NM_152443.3:c.609C>A	NP_689656.2:p.(Ser203Arg)	2.845e-05	1.239e-05	0.0001318	P	663830	LP	PM1_mod, PM2_mod, PM5_mod, PP2_sup, PP3_sup and PP5_sup	22065924‚ 28418496	Not performed (known variant)
MAPK2112	Female	Solved	WES	RHO	Hom	Missense	NC_000003.11:g.129249805G>A	NC_000003.12:g.129530962G>A	NM_000539.3:c.448G>A	NP_000530.1:p.(Glu150Lys)	5.28e-05	3.531e-05	0.0005818	P/LP	13046	P	PS3_sup, PM1_mod, PM2_mod, PP3_sup and PP2_sup	7987385‚ 8317502‚ 16737970	Not performed (known variant)
PK026-05	Female	Solved	WES	RP1	Hom	Deletion	NC_000011.9:g.55532084_55543198del	NC_000008.11:g.54619524_54630638del	NM_006269.2:c.-12-1431_*285del	NP_006260.1:p.?				NA		LP	PVS1_very strong and PM2_sup		Yes (13 aff and 2 unaff)
PK327-03	Male	Solved	WES	RP1	Hom	Nonsense	NC_000008.10:g.55539838G>A	NC_000008.11:g.54627278G>A	NM_006269.2:c.3396G>A	NP_006260.1:p.(Trp1132Ter)	8.133e-06	2.478e-06	4.392e-05	P	800956	P	PVS1_stong, PS4_strong and PM2_mod	30054919‚ 22317909	Not performed (known variant)
PK100-06	Male	Solved	WES	RP1	Hom	Frameshift deletion	NC_000008.10:g.55540997del	NC_000008.11:g.54628437del	NM_006269.2:c.4555del	NP_006260.1:p.(Arg1519GlufsTer2)	4.084e-06	3.72e-06	5.502e-05	P	197271	LP	PSV1_strong, PM2_mod and PP5_sup	28418496	Not performed (known variant)
MAPK1677	Female	Solved	WES	RP1	Hom	Nonsense	NC_000008.10:g.55541018G>T	NC_000008.11:g.54628458G>T	NM_006269.2:c.4576G>T	NP_006260.1:p.(Glu1526Ter)	.	.	.	LP	636095	P	PVS1_strong, PS4_strong and PM2_mod	30718709	Not performed (known variant)
MAPK1973	Male	Solved	WES	RP1	Hom	Frameshift insertion	NC_000008.10:g.55541185dup	NC_000008.11:g.54628625dup	NM_006269.2:c.4743dup	NP_006260.1:p.(Cys1582MetfsTer9)	4.064e-06	7.435e-06	.	P	268180	P	PVS1_strong, PS4_strong and PM2_mod	11527933‚ 19933189‚ 29425069‚ 30027431‚ 33681214‚ 30029497	Not performed (known variant)
PK310-03	Male	Solved	WES	RP1	Hom	Splicing	NC_000008.10:g.55534142G>A	NC_000008.11:g.54621582G>A	NM_006269.2:c.615+1G>A	NP_006260.1:p.?	.	6.196e-07	.	P	813217	P	PVS1_strong, PS4_strong and PM2_mod	32531858	Not performed (known variant)
MAPK0446	Male	Solved	WES	RP1	Hom	Nonsense	NC_000008.10:g.55534772C>G	NC_000008.11:g.54622212C>G	NM_006269.2:c.711C>G	NP_006260.1:p.(Tyr237Ter)	.	.	.	NA		P	PVS1_very strong, PM2_mod, PM3_mod and PP1_strong		Yes (6 aff and 4 unaff)
MAPK0462	Female	Solved	WES	RP1	Hom	Nonsense	NC_000008.10:g.55534772C>G	NC_000008.11:g.54622212C>G	NM_006269.2:c.711C>G	NP_006260.1:p.(Tyr237Ter)	.	.	.	NA		P	PVS1_very strong, PM2_mod, PM3_mod and PP1_strong		Yes (5 aff and 3 unaff)
MAPK1774	Female	Solved	WES	RPE65	Hom	Missense	NC_000001.10:g.68897012A>G	NC_000001.11:g.68431329A>G	NM_000329.3:c.1291T>C	NP_000320.1:p.(Tyr431His)	.	1.363e-05	.	VUS	1986858	LP	PM5_mod, PP1_strong, PP3_mod and PP2_sup		Yes (3aff and 1 unaff)
PK010-05	Male	Solved	WES	RPE65	Hom	Nonsense	NC_000001.10:g.68906629C>A	NC_000001.11:g.68440946C>A	NM_000329.3:c.550G>T	NP_000320.1:p.(Glu184Ter)	.	1.098e-05		NA		P	PVS1_very strong, PM2_mod and PP1_strong		Yes (3aff and 2 unaff)
MAPK0340	Female	Solved	WES	RPE65	Hom	Missense	NC_000001.10:g.68903977A>T	NC_000001.11:g.68438294A>T	NM_000329.3:c.1021T>A	NP_000320.1:p.(Leu341Ile)	.	.	.	NA		LP	PM1_sup, PM2_sup, PM5_mod, PP2_sup, and PP3_sup		Yes (4 aff and 2 unaff)
PK401-03	Male	Solved	WES	RPE65	Hom	Frameshift deletion	NC_000001.10:g.68910354del	NC_000001.11:g.68444671del	NM_000329.3:c.361del	NP_000320.1:p.(Ser121LeufsTer6)	4.06e-06	1.859e-06	3.294e-05	P	1454323	P	PVS1_very strong, PS4_mod, PM2_mod	9326941‚ 9501220‚ 9843205‚ 18632300‚ 20683928‚ 23878505	Not performed (known variant)
PK402-04	Male	Solved	WES	RPE65	Hom	Frameshift deletion	NC_000001.10:g.68910354del	NC_000001.11:g.68444671del	NM_000329.3:c.361del	NP_000320.1:p.(Ser121LeufsTer6)	4.06e-06	1.859e-06	3.294e-05	P	1454323	P	PVS1_very strong, PS4_mod and PM2_mod	9326941‚ 9501220‚ 9843205‚ 18632300‚ 20683928‚ 23878505	Not performed (known variant)
PK406-03	Male	Solved	WES	RPE65	Hom	Frameshift deletion	NC_000001.10:g.68910354del	NC_000001.11:g.68444671del	NM_000329.3:c.361del	NP_000320.1:p.(Ser121LeufsTer6)	4.06e-06	1.859e-06	3.294e-05	P	1454323	P	PVS1_very strong, PS4_mod, and PM2_mod	9326941‚ 9501220‚ 9843205‚ 18632300‚ 20683928‚ 23878505	Not performed (known variant)
MAPK1311	Female	Solved	WES	RPE65	Hom	Nonsense	NC_000001.10:g.68905269G>A	NC_000001.11:g.68439586G>A	NM_000329.3:c.700C>T	NP_000320.1:p.(Arg234Ter)	3.25e-05	1.363e-05	1.098e-05	P	13114	P	PVS1_very strong, PS4_mod and PM2_mod	9326941‚ 9501220‚ 9843205‚ 18632300‚ 9326927‚ 30268864	Not performed (known variant)
MAPK1937	Female	Solved	WES	RPGR	Hemi	Frameshift deletion	NC_000023.10:g.38145464del	NC_000023.11:g.38286211del	NM_001034853.1:c.2791del	NP_001030025.1:p.(Glu931ArgfsTer158)	.	.	.	P	2138534	LP	PVS1_strong, PM2_mod and PP5_sup	21857984, 22264887, 31953110	Yes (3 aff and 2 unaff)
PK304-02	Male	Solved	WES	RPGRIP1	Hom	Missense	NC_000014.8:g.21794102G>T	NC_000014.9:g.21325943G>T	NM_020366.4:c.2480G>T	NP_065099.3:p.(Arg827Leu)	.	2.478e-06	4.392e-05	P	4986	LP	PM1_sup, PM2_sup, PM5_sup, PP3_mod and PP5_sup	20301475, 12920076	Not performed (known variant)
MAPK1670	Female	Solved	WES	SDCCAG8	Hom	Frameshift insertion	NC_000001.10:g.243581342_243581343dup	NC_000001.11:g.243418040_243418041dup	NM_006642.5:c.1817_1818dup	NP_006633.1:p.(Ala607Ter)	4.07e-06	6.199e-07	1.098e-05	NA		P	PVS1_strong, PM2_mod and PP1_strong		Yes (2 aff and 3 unaff)
PK030-04	Male	Solved	WES	SLC6A6	Hom	Missense	NC_000003.11:g.14508037C>T	NC_000003.12:g.14466529C>T	NM_003043.6:c.746C>T	NP_003034.2:p.(Thr249Ile)	.	.	.	NA		P	PS3_strong, PM2_sup, PP1_strong, PP2_sup and PP3_stong		Yes (4 aff and 3 unaff)
PK029-01	Male	Solved	WES	SPATA7	Hom	Missense	NC_000014.8:g.88895807G>A	NC_000014.9:g.88429463G>A	NM_018418.5:c.1028G>A	NP_060888.2:p.(Arg343Lys)	.	1.265e-06	1.107e-05	P (LOVD)		LP	PM2_mod, PM3_sup, PP3_strong, and PP5_sup	32856788	Not performed (known variant)
MAPK1906	Female	Solved	WES	SPATA7	Hom	Missense	NC_000014.8:g.88895807G>A	NC_000014.9:g.88429463G>A	NM_018418.5:c.1028G>A	NP_060888.2:p.(Arg343Lys)	.	1.265e-06	1.107e-05	P (LOVD)		LP	PM2_mod, PM3_sup, PP3_strong, and PP5_sup	32856788	Not performed (known variant)
MAPK1705	Female	Solved	WES	SPATA7	Hom	Nonsense	NC_000014.8:g.88883069C>T	NC_000014.9:g.88416725C>T	NM_018418.5:c.253C>T	NP_060888.2:p.(Arg85Ter)	7.33e-05	4.402e-05	0.0003743	P/LP	30806	P	PVS1_very strong, PM2_mod and PM3_very strong	22136677‚ 25133751‚ 21310915	Not performed (known variant)
PK102-03	Male	Solved	WES	SPATA7	Hom	Nonsense	NC_000014.8:g.88883069C>T	NC_000014.9:g.88416725C>T	NM_018418.5:c.253C>T	NP_060888.2:p.(Arg85Ter)	7.33e-05	4.402e-05	0.0003743	P/LP	30806	P	PVS1_very strong, PM2_mod and PM3_very strong	22136677‚ 25133751‚ 21310915	Not performed (known variant)
MAPK2020	Female	Solved	WES	TTC8	Hom	Splicing	NC_000014.8:g.89300035A>G	NC_000014.9:g.88833691A>G	NM_144596.4:c.115-2A>G	NP_653197.2:p.?	.	5.578e-06	8.784e-05	P	2532	LP	PVS1_strong, PM2_mod and PP5_sup	20451172‚ 25776555	Not performed (known variant)
MAPK0755	Female	Unsolved	WES
PK058-01	Female	Solved	WES	TTLL5	Hom	Frameshift insertion	NC_000014.8:g.76368488dup	NC_000014.9:g.75902145dup	NM_015072.5:c.3744dup	NP_055887.3:p.(Ser1249ValfsTer15)	4.88e-05	2.85e-05	0.0003294	VUS	1441173	P	PVS1_very strong, PM2_mod and PM3_mod		Not performed (known variant)
MAPK0957	Male	Solved	WES	TULP1	Hom	Missense	NC_000006.11:g.35471600T>C	NC_000006.12:g.35503823T>C	NM_003322.6:c.1138A>G	NP_003313.3:p.(Thr380Ala)	8.234e-06	3.102e-06	4.4e-05	P/LP (LOVD)		LP	PM1_mod, PM2_mod, PM5_mod and PP3_sup	20065226, 21987678, 28418496, 22665969,	Not performed (known variant)
MAPK1747	Female	Solved	WES	TULP1	Hom	Missense	NC_000006.11:g.35466172G>A	NC_000006.12:g.35498395G>A	NM_003322.6:c.1561C>T	NP_003313.3:p.(Pro521Ser)	.	1.239e-06	1.098e-05	LP	2166200	LP	PM2_mod, PM5_mod and PP3_strong	28418496, 27440997, 33090715	Not performed (known variant)
F-01	Male	Solved	WES	TULP1	Hom	Intronic	NC_000006.11:g.35473775C>T	NC_000006.12:g.35505998C>T	NM_003322.6:c.999+5G>A	NP_003313.3:p.?	.	1.859e-06	1.098e-05	VUS	1526153	LP	PM2_mod, PM3_mod, PP1_strong and PP3_mod		Yes (3 aff and 6 unaff)
MAPK0895	Female	Solved	WES	TULP1	Hom	Missense	NC_000006.11:g.35467787T>C	NC_000006.12:g.35500010T>C	NM_003322.6:c.1466A>G	NP_003313.3:p.(Lys489Arg)	2.031e-05	1.549e-05	0.0002635	P	99663	P	PM2_mod, PM3_strong and PP3_strong	27440997	Not performed (known variant)
PK001-02	Female	Solved	WES	TULP1	Hom	Missense	NC_000006.11:g.35467787T>C	NC_000006.12:g.35500010T>C	NM_003322.6:c.1466A>G	NP_003313.3:p.(Lys489Arg)	2.031e-05	1.549e-05	0.0002635	P	99663	P	PM2_mod, PM3_strong and PP3_strong	27440997	Not performed (known variant)
MAPK1384	Female	Solved	WES	TULP1	Hom	Intronic	NC_000006.11:g.35467753C>T	NC_000006.12:g.35499976C>T	NM_003322.6:c.1495+5G>A	NP_003313.3:p.?	.	.	.	NA		LP	PM2_mod, PP1_strong and PP3_mod		Yes (4 aff and 4 unaff)
MAPK1628	Female	Solved	WES	TULP1	Hom	Missense	NC_000006.11:g.35476986C>G	NC_000006.12:g.35509209C>G	NM_003322.6:c.822G>C	NP_003313.3:p.(Lys274Asn)	.	.	.	NA		LP	PM2_mod, PP1_mod and PP3_mod		Yes (2 aff and 3 unaff)
MAPK0188	Female	Unsolved	WES	USH2A
MAPK1177	Female	Solved	WES	USH2A	Hom	Nonsense	NC_000001.10:g.216246300G>A	NC_000001.11:g.216072958G>A	NM_206933.4:c.5788C>T	NP_996816.3:p.(Arg1930Ter)	8.139e-06	6.197e-06	3.294e-05	P/LP	48543	P	PSV1_very strong, PM2_mod, PM3_very strong	10729113‚ 10909849‚ 20507924‚ 25649381	Not performed (known variant)
MAPK1372	Male	Solved	WES	USH2A	Hom	Nonsense	NC_000001.10:g.216246300G>A	NC_000001.11:g.216072958G>A	NM_206933.4:c.5788C>T	NP_996816.3:p.(Arg1930Ter)	8.139e-06	6.197e-06	3.294e-05	P/LP	48543	P	PSV1_very strong, PM2_mod, PM3_very strong	10729113‚ 10909849‚ 20507924‚ 25649381	Not performed (known variant)
MAPK0299	Male	Solved	WES	USH2A	Hom	Missense	NC_000001.10:g.216500979C>T	NC_000001.11:g.216327637C>T	NM_206933.4:c.802G>A	NP_996816.3:p.(Gly268Arg)	1.629e-05	1.364e-05	1.098e-05	P/LP	48592	P	PS1_strong, PM1_sup, PM2_mod, PM3_strong and PP3_sup	22135276‚ 25356976‚ 29490346‚ 27318125‚ 30245029‚ 26338283	Not performed (known variant)
MAPK0262	Female	Unsolved	WES
MAPK0326	Female	Unsolved	WES
MAPK0355	Male	Unsolved	WES
MAPK1688	Male	Unsolved	WES
MAPK0381	Female	Unsolved	WES
MAPK0712	Female	Unsolved	WES
MAPK0901	Male	Unsolved	WES
MAPK1281	Male	Unsolved	WES
MAPK1293	Male	Unsolved	WES
MAPK1325	Female	Unsolved	WES
MAPK1634	Female	Unsolved	WES
MAPK1788	Male	Unsolved	WES
MAPK1839	Female	Unsolved	WES
MAPK2103	Female	Unsolved	WES
MAPK2141	Female	Unsolved	WES
MAPK2164	Female	Unsolved	WES
MAPK2170	Female	Unsolved	WES
MAPK2198	Male	Unsolved	WES
PK-G03	Male	Unsolved	WES
PK-K05	Male	Unsolved	WES
PK005-01	Male	Unsolved	WES
PK053-01	Male	Unsolved	WES
PK047-02	Male	Unsolved	WES
PK048-01	Female	Unsolved	WES
PK056-04	Male	Unsolved	WES
PK103-04	Male	Unsolved	WES
PK113-06	Male	Unsolved	WES
PK114-02	Male	Unsolved	WES
PK330-01	Female	Unsolved	WES
PK403-05	Male	Unsolved	WES
HOM - homozygous; COMP HET - compund heterozygous; HET - heterozygous; HEMI - hemizygous
WES - Whole Exome Sequencing
P - pathogenic; LP - likely pathogenic; VUS - variant of unknown significance; LB - likely benign
. - absent
aff - affected individuals; unaff - unaffected individuals
NA - not applicable
