# Supplementary material for: A comprehensive genetic landscape of inherited retinal diseases in a large Pakistani cohort
Source: NPJ Genom Med. 2025 Apr 4;10:31. doi: 10.1038/s41525-025-00488-2 (PMC11968986; doi:10.1038/s41525-025-00488-2)
Supplement: Supplementary file 3 — Supplementary Data 2 [file 41525_2025_488_MOESM3_ESM.xlsx]

## Sheet: Sheet1
Supplementary Data 2. Results from in silico tools assessing all novel missense, synonymous, non-frameshift, and intronic variants.
ID	Type of variant	Gene	cDNA position	Protein position	ACMG	ACMG criteria 2015	gnomAD_exome_ALL	gnomAD_genome_ALL	Conservation_vertebrates	MutScore	DamagePredCount	SIFT_pred	SIFT4G_pred	Polyphen2_HDIV_pred	Polyphen2_HVAR_pred	LRT_pred	MutationTaster_pred	MutationAssessor_pred	FATHMM_pred	PROVEAN_pred	VEST4_score	MetaSVM_pred	MetaLR_pred	M-CAP_pred	REVEL_score	MutPred_score	MVP_score	MPC_score	PrimateAI_pred	DEOGEN2_pred	BayesDel_addAF_pred	BayesDel_noAF_pred	ClinPred_pred	CADD_raw	CADD_phred	DANN_score	fathmm-MKL_coding_pred	fathmm-XF_coding_pred	GERP++_NR	GERP++_RS	phyloP100way_vertebrate	phyloP30way_mammalian	phyloP17way_primate	phastCons100way_vertebrate	phastCons30way_mammalian	phastCons17way_primate	MaxEntScan	dbscSNV_ADA_SCORE	dbscSNV_RF_SCORE
MAPK0275	Missense	ABCA4	NM_000350.3:c.5644A>G	NP_000341.2:p.(Met1882Val)	VUS	PM2_sup, PM3_mod, PP3_mod, BS2_sup and BS4_sup	.	.	M,M,-,M,M,M,M,M,-,M,-,M,M,M,M,M,M,-,M,M,M,M,-,M,M,-,M,L,M,M,M,M,-,-,M,-,M,M,L,M,M,M,M,M,M,M	0.937	16.2	D	D	P	B	N	D	M	D	D	0.955	D	D	D	0.821	0.663	0.89	0.298	T	D	D	D	D	2.489	22.5	0.991	D	D	4.56	3.38	5.03	1.138	0.609	1	0.988	0.905	NA	.	.
MAPK0729	Stoploss	GNAT1	NM_144499.3:c.1053A>G	NP_653082.1:p.(Ter351TrpextTer3)	LP	PM2_sup, PM4_mod, and PP1_strong	.	.	NA	.	1.4	.	.	.	.	.	N	.	.	.	0.552	.	.	.	.	.	.	.	.	.	T	T	.	2.843	23.2	0.888	D	.	4.97	4.97	8.802	1.307	0.751	1	0.996	0.993	Donor loss (9.65 to 6.59)	0.9998	0.99
MAPK0795	Missense	EYS	NM_001142800.2:c.8050A>C	NP_001136272.1:p.(Thr2684Pro)	LP	PM2_mod and PP1_strong	.	.	T,T,T,T,T,T,T,T,T,T,T,-,-,-,A,-,T,T,T,T,T,T,T,T,T,T,-,-,T,T,T,T,T,T,-,T,-,T,T,-,A,A,A,A,A,-	0.767	12.2	D	D	D	D	U	N	M	T	N	0.387	D	D	D	0.607	0.668	0.508	0.051	T	T	D	T	D	3.345	24.5	0.995	D	D	4.55	3.39	3.027	0.97	0.665	0.997	1	0.97	NA	NA	NA
MAPK2066	Missense	GUCY2D	NM_000180.4:c.2T>C	NP_000171.1:p.(Met1?)	LP	PVS1_strong, PM2_sup and PP1 strong	.	.	M,X,-,M,M,M,M,M,M,M,M,M,M,M,M,-,M,-,M,M,M,M,-,M,M,M,-,-,I,M,-,-,-,-,-,-,-,-,-,-,-,-,-,-,-,-	.	11.18	D	D	B	B	D	D	.	D	N	0.623	T	T	D	0.457	0.994	0.884	.	.	T	D	D	D	2.678	22.9	0.967	D	N	3.27	3.27	3.092	1.049	0.663	0.996	0.413	0.966	NA	NA	NA
MAPK1184	Missense	PNPLA6	NM_001166114.2:c.3488G>T	NP_001159586.1:p.(Ser1163Ile)	LP	PM1_mod, PM2_sup, PM3_sup, PP1_strong and PP2_sup	.	.	S,S,S,S,S,S,S,-,S,S,-,S,S,S,S,-,S,S,S,S,S,S,S,S,S,S,-,-,S,S,-,S,-,S,S,S,-,-,-,A,C,C,S,S,C,C	0.387	12.18	D	T	P	P	D	D	.	T	D	0.87	D	D	D	0.596	.	0.695	1.928	T	.	D	D	D	3.247	24.2	0.996	D	N	4.97	4.97	2.347	1.172	0.676	1	0.999	0.998	NA	NA	NA
PK033-04	Non-frameshift deletion	LCA5	NM_181714.3:c.664_669del	NP_859065.2:p.(Ala222_Lys223del)	VUS	PM3_sup, PM2_mod and PM4_mod	.	.	NA	.	.	.	.	.	.	.	.	.	.	.	.	.	.	.	.	.	.	.	.	.	.	.	.	.	.	.	.	.	.	.	.	.	.	.	.	.	NA	NA	NA
PK312-01	Missense	LRP5	NM_002335.4:c.629A>G	NP_002326.2:p.(Tyr210Cys)	LP	PM1_sup, PM2_sup, PP1_strong and PP3_strong	4.071e-06	.	Y,Y,-,Y,Y,Y,Y,-,Y,-,Y,Y,Y,Y,Y,-,Y,Y,Y,Y,Y,Y,Y,Y,Y,Y,Y,-,Y,Y,-,Y,-,-,-,-,Y,Y,Y,Y,Y,Y,Y,Y,Y,Y	0.998	19.2	D	D	D	D	U	D	H	D	D	0.983	D	D	D	0.974	0.764	0.975	1.406	D	D	D	D	D	3.933	27.1	0.998	D	D	3.76	3.76	9.082	1.312	0.756	1	1	0.979	NA	NA	NA
MAPK2043	Non-frameshift deletion	MERTK	NM_006343.3:c.601_609del	NP_006334.2:p.(Lys201_Pro203del)	LP	PM2_mod, PM4_mod and PP1_strong	.	.	NA	.	.	.	.	.	.	.	.	.	.	.	.	.	.	.	.	.	.	.	.	.	.	.	.	.	.	.	.	.	.	.	.	.	.	.	.	.	NA	NA	NA
MAPK1651	Missense	AGBL5	NM_021831.6:c.577C>T	NP_068603.4:p.(Arg193Trp)	LP	PM2, PP1_strong, and PP3_sup	4.069e-06	.	R,R,R,R,R,R,R,R,R,R,R,R,R,R,R,R,R,R,R,R,R,R,R,R,R,R,R,R,R,R,R,R,-,R,R,R,R,-,R,R,R,R,R,R,R,-	0.964	15.2	D	D	D	D	D	D	H	T	D	0.937	T	T	D	0.533	0.511	0.51	1.57	T	T	D	D	D	4.231	29.7	0.999	D	D	6.08	5.18	3.792	1.026	0.599	1	0.998	0.995	NA	NA	NA
MAPK1946	Non-frameshift deletion	MYO7A	NM_000260.3:c.5566_5577del	NP_000251.3:p.(Arg1856_Gln1859del)	LP	PM1_mod, PM2_mod, PM4_mod and PP1_strong	.	.	NA	.	.	.	.	.	.	.	.	.	.	.	.	.	.	.	.	.	.	.	.	.	.	.	.	.	.	.	.	.	.	.	.	.	.	.	.	.	NA	NA	NA
MAPK0941	Missense	NDP	NM_000266.3:c.384C>G	NP_000257.1:p.(Cys128Trp)	P	PM1_strong,PM2_sup, PM5_mod, PP1_strong and PP3_mod	.	.	C,C,C,C,C,C,C,C,C,C,C,C,C,-,C,C,C,C,C,C,C,C,C,C,C,C,C,C,C,C,C,C,C,C,C,C,C,C,C,C,C,C,C,C,C,-	0.929	17.19	D	D	D	D	D	D	L	D	D	0.904	D	D	D	0.655	0.679	0.997	1.653	D	D	D	D	D	1.601	16.86	0.955	N	.	5.96	-9.37	-0.256	-0.97	-0.687	0.188	0.974	0.961	NA	NA	NA
MAPK1404	Intronic	NYX	NM_001378477.3:c.22+5G>T	NP_001365406.2:p.?	P	PS3_strong, PM2_mod, PP1_strong and PP3_strong	.	.	NA	.	.	.	.	.	.	.	.	.	.	.	.	.	.	.	.	.	.	.	.	.	.	.	.	.	.	.	.	.	.	.	.	.	.	.	.	.	Donor loss (10.13 to 3.18)	0.9999	0.944
MAPK1770	Missense	MERTK	NM_006343.3:c.985A>G	NP_006334.2:p.(Asn329Asp)	VUS	PM2_sup, BP4_sup, and PP1_strong	4.06e-06	.	N,N,N,N,N,N,N,N,N,-,N,N,N,N,N,N,N,N,N,H,H,N,N,N,N,N,N,N,N,N,N,-,-,N,N,N,N,-,N,N,-,-,-,-,-,-	0.039	1.2	T	T	P	B	U	D	L	T	N	0.328	T	T	T	0.082	0.25	0.796	0.466	T	T	T	T	T	2.334	22.2	0.99	N	N	5.78	4.62	2.102	0.314	0.756	1	0.862	0.971	NA	NA	NA
MAPK0781	Missense	PDE6B	NM_000283.4:c.2170A>C	NP_000274.2:p.(Lys724Gln)	LP	PP3_Sup, PM1_sup, PM2_sup and PP1_strong	.	.	K,K,-,K,K,K,K,-,-,K,-,K,K,K,K,-,K,K,K,K,K,K,K,-,-,K,-,-,K,-,K,K,-,-,K,K,-,-,-,K,K,K,K,K,K,-	0.885	18.2	D	D	B	B	D	D	H	D	D	0.901	D	D	D	0.849	0.893	0.909	0.615	D	D	D	D	D	3.38	24.6	0.991	D	D	4.27	4.27	6.965	1.312	0.691	1	1	0.999	NA	NA	NA
MAPK1933	Missense	CNNM4	NM_020184.4:c.2147A>G	NP_064569.3:p.(Tyr716Cys)	LP	PM3_mod, PM2_sup and PP1_strong	.	.	V,V,V,V,V,V,V,V,V,-,V,V,V,V,V,V,V,V,-,V,V,V,V,V,V,V,-,V,V,V,V,-,-,V,V,V,-,-,V,-,V,V,V,L,V,-	0.952	14.19	D	D	D	D	D	D	.	T	D	0.916	T	T	D	0.675	0.627	0.749	1.258	T	T	D	D	D	4.277	30	0.998	D	D	5.45	5.45	8.612	1.307	0.751	1	1	0.995	NA	NA	NA
MAPK1259	Synonymous	PDE6C	NM_006204.4:c.633G>A	NP_006195.3:p.(Glu211=)	P	PS3_strong, PM2_sup, and PP1_strong	.	.	E,E,E,E,E,E,E,E,E,E,E,E,E,E,E,E,E,-,E,E,E,E,E,E,E,E,-,E,E,E,V,E,E,E,E,-,E,E,E,E,Q,Q,K,K,D,E	.	.	.	.	.	.	.	.	.	.	.	.	.	.	.	.	.	.	.	.	.	.	.	.	.	.	.	.	.	.	.	.	.	.	.	.	.	Donor loss (8.73 to 0.91)	1	0.994
MAPK2056	Missense	POC1B	NM_172240.3:c.611C>T	NP_758440.1:p.(Ala204Val)	VUS	PM2_mod, PP1_strong and BP1_sup	.	.	A,A,-,A,A,A,A,A,A,A,A,A,A,A,A,-,A,A,A,A,A,A,A,A,A,A,A,A,A,A,A,A,A,A,A,A,A,A,A,A,G,-,A,A,S,A	0.52	15.19	D	D	D	D	D	D	M	T	D	0.678	T	T	D	0.565	0.733	0.889	0.381	.	T	D	D	D	4.826	33	0.999	D	D	6.02	6.02	7.677	1.161	0.676	1	1	0.996	Donor gain ( -3.47 to 4.29)	NA	NA
MAPK0202	Missense	POMGNT1	NM_017739.4:c.359T>C	NP_060209.4:p.(Leu120Pro)	LP	PM5_mod, PP3_mod, PM2_mod and PP1_strong	.	.	L,L,-,L,L,L,L,L,L,L,L,L,L,L,L,L,L,L,-,-,L,L,L,L,L,L,-,L,L,-,L,L,L,-,L,L,L,L,L,L,L,L,L,L,L,-	0.943	19.2	D	D	D	D	D	D	M	T	D	0.992	D	D	D	0.784	0.701	0.965	1.089	D	D	D	D	D	2.781	23.1	0.999	D	D	5.32	5.32	8.56	1.312	0.756	1	0.847	0.615	NA	NA	NA
PK049-02	Intronic	PRPF31	NM_015629.3:c.322+5G>A	NP_056444.3:p.?	LP	PM2_mod, and PP3_strong	.	.	NA	.	.	.	.	.	.	.	.	.	.	.	.	.	.	.	.	.	.	.	.	.	.	.	.	.	.	.	.	.	.	.	.	.	.	.	.	.	Donor loss (6.51 to -4.56)	0.9999	0.996
MAPK0419	Missense	RDH12	NM_152443.3:c.433G>A	NP_689656.2:p.(Gly145Arg)	LP	PM1_mod, PM2_mod, PM5_mod and PP3_mod	.	.	G,G,G,G,G,G,G,G,G,-,G,G,G,G,G,G,G,G,G,G,A,G,G,G,G,G,G,G,G,G,G,G,G,G,G,G,G,G,G,G,G,G,G,G,G,G	0.997	18.2	D	D	D	D	D	D	L	D	D	0.86	D	D	D	0.765	0.838	0.982	0.899	T	D	D	D	D	4.356	31	0.999	D	D	6.04	6.04	10.003	1.176	0.676	1	0.758	0.939	NA	NA	NA
MAPK0340	Missense	RPE65	NM_000329.3:c.1021T>A	NP_000320.1:p.(Leu341Ile)	LP	PM1_sup, PM2_sup, PM5_mod, PP2_sup, and PP3_sup	.	.	L,L,L,L,L,L,L,L,-,L,L,L,L,L,L,L,L,L,L,L,L,L,L,L,L,-,L,L,L,L,L,-,-,L,L,L,L,L,L,L,L,L,L,L,L,-	0.622	16.2	D	T	D	D	D	D	M	D	N	0.646	D	D	D	0.704	0.608	0.955	0.366	T	D	D	D	D	3.346	24.5	0.996	D	N	5.71	3.36	2.513	0.325	-0.109	1	1	0.996	NA	NA	NA
PK030-04	Missense	SLC6A6	NM_003043.6:c.746C>T	NP_003034.2:p.(Thr249Ile)	P	PS3_strong, PM2_sup, PP1_strong, PP2_sup and PP3_stong	.	.	T,T,T,T,T,T,T,-,-,T,-,T,T,T,T,-,T,T,-,T,T,T,T,T,T,T,T,-,T,-,-,T,T,-,T,T,T,T,T,T,T,T,T,T,T,T	0.792	16.17	.	D	D	D	D	D	M	.	.	0.978	D	D	D	0.905	0.809	0.647	.	T	D	D	D	D	3.903	26.9	0.999	D	D	4.55	4.55	7.9	0.98	0.549	1	0.748	0.644	NA	NA	NA
MAPK1384	Intronic	TULP1	NM_003322.6:c.1495+5G>A	NP_003313.3:p.?	LP	PM2_mod, PP1_strong and PP3_mod	.	.	NA	.	.	.	.	.	.	.	.	.	.	.	.	.	.	.	.	.	.	.	.	.	.	.	.	.	.	.	.	.	.	.	.	.	.	.	.	.	Donor loss ( 9.40 to -4.81)	1	0.998
MAPK1628	Missense	TULP1	NM_003322.6:c.822G>C	NP_003313.3:p.(Lys274Asn)	LP	PM2_mod, PP1_mod and PP3_mod	.	.	K,K,K,K,K,K,K,-,K,-,K,K,K,K,K,-,K,K,-,K,K,K,K,K,K,K,K,-,K,K,K,-,-,K,K,-,-,-,-,-,-,-,K,-,K,-	0.887	7.2	T	T	P	B	N	D	M	D	N	0.46	T	T	D	0.309	0.287	0.835	0.974	T	T	T	T	D	5.681	34	0.998	D	D	4.6	4.6	3.381	1.026	0.599	1	0.977	0.983	Donor loss (4.94 to -7.84)	1	1
[truncated: 6 more columns]
